# Supplementary material for: Development of a High-Resolution Melting Approach for Scanning Beta Globin Gene Point Mutations in the Greek and Other Mediterranean Populations
Source: PLoS One. 2016 Jun 28;11(6):e0157393. doi: 10.1371/journal.pone.0157393 (PMC4924799; doi:10.1371/journal.pone.0157393)
Supplement: S1 File — (XLSX) [file pone.0157393.s015.xlsx]

## Sheet: Φύλλο1
Morocco	Algeria	Tunisia	Egypt	Saudi Arabia	Oman	United Arab Emirates	Kuwait	Iran	Iraq	Jordan	Israel	Lebanon	Syria	Cyprus	Turkey	Bulgaria	FYROM	Albania	Serbia	Croatia	Romania	Hungary	Czech Republic	Germany	Denmark	Netherlands	United Kingdom	France	Spain	Portugal	Italy	Russia
76.8	88.1	84.3	81.2	80.2	64.6	75.8	96.4	48.9	79.6	76.1	73.7	22.9	74	97	82.4	73.2	95.7	84.8	59.8	63.9	97.5	82.7	86.6	76.5	64	66.3	57.8	90.5	84.3	90	83.3	69.4
	AVERAGE	MAX	MIN	MEDIAN	STDEV
	76.6	97.5	22.9	79.6	15.3
